# Supplementary material for: Genome-Wide Identification of the Oxidative Stress 3 (OXS3) Gene Family and Analysis of Its Expression Pattern During Ovule Development and Under Abiotic Stress in Cotton
Source: Biology (Basel). 2024 Nov 6;13(11):903. doi: 10.3390/biology13110903 (PMC11591572; doi:10.3390/biology13110903)
Supplement: Supplementary file 1 [file biology-13-00903-s001.zip]

Archive with 4 entries (4 files):
- Figure S1.tif
- Figure S2.tif
- Table S1 Specific primers for OXS3 gene family on qRT-PCR experiments.pdf
- Table S2 The identification and physicochemical properties of OXS3 genes in cotton.pdf
